# Supplementary material for: The genetic landscape of Lynch syndrome in the Israeli population
Source: Fam Cancer. 2024 Nov 15;24(1):6. doi: 10.1007/s10689-024-00432-w (PMC11567984; doi:10.1007/s10689-024-00432-w)
Supplement: Supplementary file 1 — Supplementary Material 1 [file 10689_2024_432_MOESM1_ESM.xlsx]

## Sheet: Sheet1
Gene	DNA change	Protein Change	NM
EPCAM	Del exon 9		NM_002354.3
MLH1	c.1103_1104dup	p.Ser369fs	NM_000249.4
MLH1	c.117-2A>C		NM_000249.4
MLH1	c.1411_1414del	p.Lys471Aspfs*19	NM_000249.4
MLH1	c.152T>A	p.Val51Asp	NM_000249.4
MLH1	c.1543G>T	p.Glu515*	NM_000249.4
MLH1	c.1667+2T>C		NM_000249.4
MLH1	c.1771_1772del	p.Asp591fs	NM_000249.4
MLH1	c.1852_1854del	p.Lys618del	NM_000249.4
MLH1	c.1865T>A	p.Leu622His	NM_000249.4
MLH1	c.1896G>C	p.Glu632Asp	NM_000249.4
MLH1	c.189C>A	p.Asp63Glu	NM_000249.4
MLH1	c.1937A>G	p.Tyr646Cys	NM_000249.4
MLH1	c.1999del	p.Asp667Thrfs*116	NM_000249.4
MLH1	c.2059C>T	p.Arg687Trp	NM_000249.4
MLH1	c.208-1G>A		NM_000249.4
MLH1	c.2102dup	p.Ser702Glufs*2	NM_000249.4
MLH1	c.2250C>G	p.Tyr750*	NM_000249.4
MLH1	c.298C>T	p.Arg100*	NM_000249.4
MLH1	c.2T>C	p.Met1Thr	NM_000249.4
MLH1	c.302G>A	pGly101Asp	NM_000249.4
MLH1	c.307-2A>C		NM_000249.4
MLH1	c.350C>T	p.Thr117Met	NM_000249.4
MLH1	c.3G>A	p.Met1?	NM_000249.4
MLH1	c.454-13A>G		NM_000249.4
MLH1	c.469dup	p.Tyr157Leufs*15	NM_000249.4
MLH1	c.545+1G>T		NM_000249.4
MLH1	c.588+5G>C		NM_000249.4
MLH1	c.677G>A	p.Arg226Gln	NM_000249.4
MLH1	c.678-1G>C		NM_000249.4
MLH1	c.737del	p.Ile246Asnfs*8	NM_000249.4
MLH1	c.790+1G>A		NM_000249.4
MLH1	c.791-2A>G		NM_000249.4
MLH1	c.898_908del	p.Pro300Glyfs*3	NM_000249.4
MLH1	c.92_105del	p.Ala31Aspfs*2	NM_000249.4
MLH1	del exon 15		NM_000249.4
MLH1	del exon 16-19		NM_000249.4
MLH1	del exon 5-6		NM_000249.4
MLH1	c.1528del	p.Gln510Argfs*25	NM_000249.4
MSH2	c.613G>T	p.Glu205*	NM_000251.3
MSH2	c.1046dup	p.Leu350Serfs*4	NM_000251.3
MSH2	c.1075A>G	p.Arg359Gly	NM_000251.3
MSH2	c.1147C>T	p.Arg383*	NM_000251.3
MSH2	c.1165C>T	p.Arg389*	NM_000251.3
MSH2	c.1222dup	p.Tyr408Leufs*9	NM_000251.3
MSH2	c.1226_1227del	p.Gln409Argfs*7	NM_000251.3
MSH2	c.1277-1G>A		NM_000251.3
MSH2	c.1386+2T>C		NM_000251.3
MSH2	c.1481C>G	p.Ser494*	NM_000251.3
MSH2	c.1569del	p.Arg524Valfs*2	NM_000251.3
MSH2	c.1759+2T>C		NM_000251.3
MSH2	c.1784T>G	p.Leu595Arg	NM_000251.3
MSH2	c.1805T>C	p.Leu602Pro	NM_000251.3
MSH2	c.1861C>T	p.Arg621*	NM_000251.3
MSH2	c.1865C>T	p.Pro622Leu	NM_000251.3
MSH2	c.1906G>C	p.Ala636Pro	NM_000251.3
MSH2	c.2038C>T	p.Arg680*	NM_000251.3
MSH2	c.2047G>A	p.Gly683Arg	NM_000251.3
MSH2	c.204del	p.Pro69Argfs*15	NM_000251.3
MSH2	c.2075G>A	p.Gly692Glu	NM_000251.3
MSH2	c.2251G>A	p.Gly751Arg	NM_000251.3
MSH2	c.247del	p.Met83*	NM_000251.3
MSH2	c.2599G>T	p.Glu867*	NM_000251.3
MSH2	c.26_27dup	p.Gln10Cysfs*55	NM_000251.3
MSH2	c.260_264del	p.Ser87Cysfs*11	NM_000251.3
MSH2	c.2635-1G>T		NM_000251.3
MSH2	c.301_306del	p.Glu101_Val102del	NM_000251.3
MSH2	c.387_388del	p.Gln130Valfs*2	NM_000251.3
MSH2	c.472C>T	p.Gln158*	NM_000251.3
MSH2	c.547C>T	p.Gln183*	NM_000251.3
MSH2	c.645+2T>A		NM_000251.3
MSH2	c.649_651del	p.Ile217del	NM_000251.3
MSH2	c.754C>T	p.Gln252*	NM_000251.3
MSH2	c.797C>T	p.Ala266Val	NM_000251.3
MSH2	c.806C>A	p.Ser269*	NM_000251.3
MSH2	c.857_872del	p.Phe286*	NM_000251.3
MSH2	c.942+3A>T		NM_000251.3
MSH2	c.943-1G>T		NM_000251.3
MSH2	c.970_971del	p.Gln324Valfs*8	NM_000251.3
MSH2	c.970C>T	p.Gln324*	NM_000251.3
MSH2	del exon 1-3		NM_000251.3
MSH2	del exon 1-6		NM_000251.3
MSH2	del exon 1-7		NM_000251.3
MSH2	del exon 3		NM_000251.3
MSH2	del exon 3-6		NM_000251.3
MSH2	del exon 6		NM_000251.3
MSH2	del exon 7		NM_000251.3
MSH2	del exon 9-10		NM_000251.3
MSH2	dup exon 2		NM_000251.3
MSH2	c.648_650del	p.Ile217del	NM_000251.3
MSH2	c.1906G>C	p.Ala636Pro	NM_000251.3
MSH6	c.1108_1109del	p.Leu370Argfs*4	NM_000179.3
MSH6	c.1168_1170delinsAA	p.Asp390Asnfs*21	NM_000179.3
MSH6	c.1173del	p.Phe391Leufs*20	NM_000179.3
MSH6	c.1299T>G	p.Tyr433*	NM_000179.3
MSH6	c.1419_1420dup	p.Val474Glyfs*8	NM_000179.3
MSH6	c.1634_1635del	p.Lys545Argfs*17	NM_000179.3
MSH6	c.1714C>T	p.Gln572*	NM_000179.3
MSH6	c.1933G>T	p.Glu645*	NM_000179.3
MSH6	c.2174del	p.Ile725Thrfs*11	NM_000179.3
MSH6	c.2252del	p.Asn751Metfs*9	NM_000179.3
MSH6	c.2287_2405dup	p.Pro802Argfs	NM_000179.3
MSH6	c.2288_2405dup	p.Asp803fs	NM_000179.3
MSH6	c.2314C>T	p.Arg772Trp	NM_000179.3
MSH6	c.2611del	p.Ile871Leufs*2	NM_000179.3
MSH6	c.2906A>G	p.Tyr969Cys	NM_000179.3
MSH6	c.3013C>T	p.Arg1005*	NM_000179.3
MSH6	c.3038del	p.Lys1013Argfs*7	NM_000179.3
MSH6	c.3050del	p.Asn1017Ilefs*3	NM_000179.3
MSH6	c.3103C>T	p.Arg1035*	NM_000179.3
MSH6	c.3202C>T	p.Arg1068*	NM_000179.3
MSH6	c.321_322del	p.Cys108Serfs*8	NM_000179.3
MSH6	c.3220_3221del	p.Met1074Valfs*18	NM_000179.3
MSH6	c.3261del	p.Phe1088Serfs*2	NM_000179.3
MSH6	c.3261dup	p.Phe1088Leufs*5	NM_000179.3
MSH6	c.3312dup	p.Gly1105Trpfs*3	NM_000179.3
MSH6	c.3477C>A	p.Tyr1159*	NM_000179.3
MSH6	c.3477del	p.Tyr1159*	NM_000179.3
MSH6	c.3646+1G>T		NM_000179.3
MSH6	c.3699_3702del	p.Lys1233Asnfs*6	NM_000179.3
MSH6	c.3743_3744insT	p.Tyr1249Leufs*2	NM_000179.3
MSH6	c.3747_3756del	p.Tyr1249Ter	NM_000179.3
MSH6	c.3959_3962del	p.Ala1320Glufs*6	NM_000179.3
MSH6	c.3984_3987dup	p.Leu1330Valfs*12	NM_000179.3
MSH6	c.3996_3999dup	p.Arg1334Ilefs*8	NM_000179.3
MSH6	c.4002-25_4002-2del		NM_000179.3
MSH6	c.468_471del	p.Glu158Profs*15	NM_000179.3
MSH6	c.688del	p.Glu230Lysfs*16	NM_000179.3
MSH6	c.706C>T	p.Gln236*	NM_000179.3
MSH6	c.718C>T	p.Arg240*	NM_000179.3
MSH6	c.755C>G	p.Ser252*	NM_000179.3
MSH6	c.892C>T	p.Arg298*	NM_000179.3
MSH6	del exon 1		NM_000179.3
MSH6	del exon 2		NM_000179.3
MSH6	del exon 5-6		NM_000179.3
MSH6	del exon 6		NM_000179.3
MSH6	dup exon 9		NM_000179.3
MSH6	c.1444C>G	p.Arg482Gly	NM_000179.3
PMS2	c.1261C>T	p.Arg421*	NM_000535.7
PMS2	c.137G>T	p.Ser461Ile	NM_000535.7
PMS2	c.180del	p.Tyr61Metfs*15	NM_000535.7
PMS2	c.1970dup	p.Asn657Lysfs*7	NM_000535.7
PMS2	c.2113G>A	p.Glu705Lys	NM_000535.7
PMS2	c.2148dup	p.Val717Argfs*19	NM_000535.7
PMS2	c.2159_2171dup	p.Ile724Metfs*16	NM_000535.7
PMS2	c.2186_2187del	p.Leu729Glnfs*6	NM_000535.7
PMS2	c.2192T>G	p.Leu731*	NM_000535.7
PMS2	c.2382dup	p.Gly795Trpfs*29	NM_000535.7
PMS2	c.2404C>T	p.Arg802*	NM_000535.7
PMS2	c.943C>T	p.Arg315*	NM_000535.7
PMS2	del exon 14		NM_000535.7
PMS2	del exon 5-15		NM_000535.7
PMS2	del PMS2		NM_000535.7
PMS2	dup exon 1-3		NM_000535.7
PMS2	dup exon 13-14		NM_000535.7
PMS2	PMS2 Exon 13 Deletion		NM_000535.7
PMS2	c.1939A>T	p.Lys647*	NM_000535.7
